# Supplementary material for: Ayenia nathaliae (Malvaceae, Byttnerioideae), a new species from Colombia and three new combinations
Source: PhytoKeys. 2026 Apr 15;273:119–26. doi: 10.3897/phytokeys.273.188574 (PMC13103669; doi:10.3897/phytokeys.273.188574)
Supplement: XML Treatment for Ayenia nathaliae [file phytokeys.273.188574-treatment1.xml]

<!DOCTYPE tp:taxon-treatment
  PUBLIC "-//TaxonX//DTD Taxonomic Treatment Publishing DTD v0 20100105//EN" "tax-treatment-NSO.dtd">
<tp:taxon-treatment xmlns:tp="http://www.plazi.org/taxpub"><tp:treatment-meta><kwd-group><label>Taxon classification</label><kwd>
              <named-content content-type="kingdom">
                <named-content content-type="taxon-name">
                  <named-content content-type="kingdom">Plantae</named-content>
                </named-content>
              </named-content>
            </kwd><kwd>
              <named-content content-type="order">Malvales</named-content>
            </kwd><kwd>
              <named-content content-type="family">Malvaceae</named-content>
            </kwd></kwd-group><mixed-citation publication-type="journal"><person-group><name><surname>Dorr</surname><given-names>Laurence J.</given-names></name></person-group><article-title><italic><tp:taxon-name><tp:taxon-name-part taxon-name-part-type="genus" reg="Ayenia">Ayenia</tp:taxon-name-part> <tp:taxon-name-part taxon-name-part-type="species" reg="nathaliae">nathaliae</tp:taxon-name-part></tp:taxon-name></italic> (<tp:taxon-name><tp:taxon-name-part taxon-name-part-type="family" reg="Malvaceae">Malvaceae</tp:taxon-name-part></tp:taxon-name>, <tp:taxon-name><tp:taxon-name-part taxon-name-part-type="subfamily" reg="Byttnerioideae">Byttnerioideae</tp:taxon-name-part></tp:taxon-name>), a new species from Colombia and three new combinations</article-title><source>PhytoKeys</source><day>15</day><month>04</month><year>2026</year><volume>273</volume><fpage>119</fpage><lpage>126</lpage><pub-id pub-id-type="doi">10.3897/phytokeys.273.188574</pub-id></mixed-citation></tp:treatment-meta><tp:nomenclature><tp:taxon-name><object-id xmlns:xlink="http://www.w3.org/1999/xlink" content-type="arpha" xlink:type="simple">D1ED204F-1288-5D4B-8D1E-63024793ACB6</object-id>
                		<tp:taxon-name-part taxon-name-part-type="genus" reg="Ayenia">Ayenia</tp:taxon-name-part> <tp:taxon-name-part taxon-name-part-type="species" reg="nathaliae">nathaliae</tp:taxon-name-part>
                	
                		<object-id xmlns:xlink="http://www.w3.org/1999/xlink" content-type="ipni" xlink:type="simple">urn:lsid:ipni.org:names:77378628-1</object-id>
                	</tp:taxon-name><tp:taxon-authority>Dorr</tp:taxon-authority><tp:taxon-status xmlns:xlink="http://www.w3.org/1999/xlink" xlink:type="simple">sp. nov.</tp:taxon-status><xref ref-type="fig" rid="F1">Fig. 1</xref></tp:nomenclature><tp:treatment-sec sec-type="Diagnosis"><title>Diagnosis.</title><p><italic><tp:taxon-name><tp:taxon-name-part taxon-name-part-type="genus" reg="Ayenia">Ayenia</tp:taxon-name-part> <tp:taxon-name-part taxon-name-part-type="species" reg="nathaliae">nathaliae</tp:taxon-name-part></tp:taxon-name></italic> Dorr differs from <italic><tp:taxon-name><tp:taxon-name-part taxon-name-part-type="genus" reg="Ayenia">A.</tp:taxon-name-part> <tp:taxon-name-part taxon-name-part-type="species" reg="saligna">saligna</tp:taxon-name-part></tp:taxon-name></italic> Dorr in having smaller leaf blades (0.9–3.3 × 0.2–0.4 versus 2.5–7.5 × 0.5–1 cm) that are narrowly oblong (versus lanceolate) with abruptly apiculate (versus long acuminate) apices and a mostly entire (versus typically denticulate) margin, and in lacking (versus possessing) an abaxial appendage on the petal lamina and in lacking (versus possessing) cilia on the basal margin of the petal lamina lobes.</p><fig id="F1" position="float" orientation="portrait"><object-id xmlns:xlink="http://www.w3.org/1999/xlink" content-type="doi" xlink:type="simple">10.3897/phytokeys.273.188574.figure1</object-id><object-id xmlns:xlink="http://www.w3.org/1999/xlink" content-type="arpha" xlink:type="simple">50662B79-6749-59AB-9B82-17DFB1D8642D</object-id><label>Figure 1.</label><caption><p><italic><tp:taxon-name><tp:taxon-name-part taxon-name-part-type="genus" reg="Ayenia">Ayenia</tp:taxon-name-part> <tp:taxon-name-part taxon-name-part-type="species" reg="nathaliae">nathaliae</tp:taxon-name-part></tp:taxon-name></italic> Dorr, sp. nov. <bold>A</bold>. Habit; <bold>B</bold>. Detail of branch showing acicular stipules; <bold>C</bold>. Abaxial view of leaf base showing the solitary foliar nectary on the midvein; <bold>D</bold>. Adaxial view of entire leaf margin showing pubescence; <bold>E</bold>. Adaxial view of leaf apex showing long apiculus; <bold>F</bold>. Complete flower showing the 5-parted calyx, 5 petals (filiform claws and broadly ovate laminas with rounded basal lobes), and androgynophore; <bold>G</bold>. Campanulate staminal column showing 3-thecate anthers alternating with triangular staminodia; <bold>H</bold>. Mature capsule; <bold>I</bold>. One carpel after dehiscence; <bold>J</bold>. Seed (Voucher: <italic>R. Callejas et al. 9347</italic> (<named-content xmlns:xlink="http://www.w3.org/1999/xlink" content-type="dwc:institutional_code" xlink:title="The New York Botanical Garden" xlink:href="https://scientific-collections.gbif.org/institution/ab83e5ab-f4f7-4c9b-a1d5-eb779dfb9377" xlink:type="simple">NY</named-content>)).</p></caption><graphic xmlns:xlink="http://www.w3.org/1999/xlink" xlink:href="phytokeys-273-119_article-188574__-g001.jpg" id="oo_1596412.jpg" position="float" orientation="portrait" xlink:type="simple"><uri content-type="original_file" xlink:type="simple">https://binary.pensoft.net/fig/1596412</uri></graphic></fig></tp:treatment-sec><tp:treatment-sec sec-type="Type"><title>Type.</title><p>Colombia. • Antioquia: Municipio Puerto Berrío, Vereda Bodegas, sitio San Juan de Bedout, Quebrada de San Juan, 300 m alt., <named-content xmlns:xlink="http://www.w3.org/1999/xlink" content-type="dwc:verbatimCoordinates" xlink:type="simple">6°37'N, 74°30'W</named-content>, 4 Mar 1990 (fl, fr), <italic>R. Callejas, F.J. Roldán, V. Maza &amp; J.G. Estrada 9347</italic> (holotype: HUA [72577]; isotypes: MO [MO-2384406], <named-content xmlns:xlink="http://www.w3.org/1999/xlink" content-type="dwc:institutional_code" xlink:title="The New York Botanical Garden" xlink:href="https://scientific-collections.gbif.org/institution/ab83e5ab-f4f7-4c9b-a1d5-eb779dfb9377" xlink:type="simple">NY</named-content> [01400051]!).</p></tp:treatment-sec><tp:treatment-sec sec-type="Description"><title>Description.</title><p>Shrubs, 1 m tall; profusely branched. Young branchlets densely pubescent with simple and bifurcate hairs; older stems glabrate, black when dry. Leaves alternate, internodes short, 1–2 mm long; leaf blades narrowly oblong, 0.9–3.3 × 0.2–0.4 cm, bases cuneate, margin entire, occasionally toothed toward the apex, apices abruptly apiculate, blades scabrous throughout, with simple and bifurcate hairs above and below largely confined to the midveins and margins but also found sparingly on secondary veins below, minute black glandular dots scattered throughout above and below; leaf midveins raised above and below, abaxial midvein with an inconspicuous multi-aperturate nectary ca. 1 (or less) mm from the leaf base, nectaries elliptic, ca. 1 mm long; secondary and tertiary veins also visible below with 10× magnification; petioles ca. 1 mm long, densely pubescent; stipules acicular, often slightly curved, ca. 3 mm long, persistent. Flowers solitary, axillary; peduncles to ca. 9 mm long, articulated ca. 4 mm below the calyx, pubescent with short bristle-like simple or fasciculate hairs, subtended by 3, acicular bracts, sparingly pubescent, persistent, ca. 1 mm long. Calyx 5-lobed, the lobes broadly lanceolate, joined briefly at the base, ca. 1.5 × 0.5–0.75 mm, sparsely pubescent with mixed simple and bifurcate hairs abaxially, reflexed at anthesis. Petals 5, unguiculate, the claw filiform, ca. 4–6 mm long, glabrous, the lamina broadly ovate, ca. 1–1.5 × ca. 1 mm, the lower lamina margin divided into 2 rounded lobes, marginal cilia not present, the upper lamina margin retuse to emarginate, the adaxial surface with 2 obscure fleshy teeth, the abaxial surface without an appendage. Androgynophore to ca. 3 mm tall, glabrous; staminal column campanulate, ca. 1 mm tall; stamens 5, anthers 3-thecate, filaments ca. 0.25 mm long; staminodia 5, lobes ± triangular, ca. 0.33 × 0.33 mm, fleshy. Ovary globose, style simple, short. Capsules septicidally dehiscent, ovoid, ca. 7 × 5 mm, spiny, capsule surface minutely pubescent with simple multicellular hairs, capsule spines sparingly and minutely pubescent with simple antrorse hairs and terminating in a hyaline hair. Seeds narrowly ellipsoid, ca. 4 × 2 mm, glabrous.</p></tp:treatment-sec><tp:treatment-sec sec-type="Etymology"><title>Etymology.</title><p>The specific epithet honors Nathaly Guerrero, who has traveled the world but remains firmly attached to Colombia, her native country.</p></tp:treatment-sec><tp:treatment-sec sec-type="Distribution and habitat"><title>Distribution and habitat.</title><p>At present, known only from the banks of quebradas (ravines) in Mpio. Puerto Berrío, Antioquia, Colombia; 150–300 m alt. The type locality is 10–12 km NW of Puerto Berrío on the Río Magdalena and ca. 5 km due west of the Río San Bartolomé.</p></tp:treatment-sec><tp:treatment-sec sec-type="Additional material examined"><title>Additional material examined.</title><p>Colombia. • <bold>Antioquia</bold>: Municipio Puerto Berrío, vía Puerto Berrío-Yondó, 35 km NE de Puerto Berrío, sitio Bodegas, quebrada San Juan de Bedout, 150 m alt., <named-content xmlns:xlink="http://www.w3.org/1999/xlink" content-type="dwc:verbatimCoordinates" xlink:type="simple">6°32'N, 74°38'W</named-content>, 18 Oct 2001 (fl, fr), <italic>R. Callejas &amp; F.A. Cardona 12549</italic> (MO [MO-3095808 as image!]).</p></tp:treatment-sec><tp:treatment-sec sec-type="Discussion"><title>Discussion.</title><p><italic><tp:taxon-name><tp:taxon-name-part taxon-name-part-type="genus" reg="Ayenia">Ayenia</tp:taxon-name-part> <tp:taxon-name-part taxon-name-part-type="species" reg="nathaliae">nathaliae</tp:taxon-name-part></tp:taxon-name></italic> like <italic><tp:taxon-name><tp:taxon-name-part taxon-name-part-type="genus" reg="Ayenia">A.</tp:taxon-name-part> <tp:taxon-name-part taxon-name-part-type="species" reg="saligna">saligna</tp:taxon-name-part></tp:taxon-name></italic> is riparian and both species have narrow leaf blades, which otherwise is atypical for <italic><tp:taxon-name><tp:taxon-name-part taxon-name-part-type="genus" reg="Ayenia">Ayenia</tp:taxon-name-part></tp:taxon-name></italic> s.str., a clade restricted to the Americas (Sharber et al. in press). This leaf type may represent an adaptation to their shared habitat. Most species of <italic><tp:taxon-name><tp:taxon-name-part taxon-name-part-type="genus" reg="Ayenia">Ayenia</tp:taxon-name-part></tp:taxon-name></italic> s.str. are restricted to xerophytic or dry habitats and have much broader leaf blades. While both these riparian species are endemic to the Magdalena Valley of Antioquia and are found at more or less the same elevation, they occur in different river basins. The latter described from the mouth of the Río Mata where it enters the Río Porce, has also been found (<italic>R.F. Gómez et al. 5923</italic>, F [V0318055F as image!]) at the mouth of the Río Toná where it enters the Río Anori (see <xref ref-type="bibr" rid="B13">Restrepo-Santamaria et al. 2023</xref> for a description of this latter region, the upper sub-basin of the Río Nechí, and on-going threats to its biodiversity) and is currently known from the Bajo Cauca and Nordeste subregions of Antioquia. <italic><tp:taxon-name><tp:taxon-name-part taxon-name-part-type="genus" reg="Ayenia">Ayenia</tp:taxon-name-part> <tp:taxon-name-part taxon-name-part-type="species" reg="nathaliae">nathaliae</tp:taxon-name-part></tp:taxon-name></italic> is found on the banks of quebradas (ravines) that feed into the Río Magdalena in the Magdalena Medio subregion of Antioquia.</p><p>Morphologically, <italic><tp:taxon-name><tp:taxon-name-part taxon-name-part-type="genus" reg="Ayenia">Ayenia</tp:taxon-name-part> <tp:taxon-name-part taxon-name-part-type="species" reg="nathaliae">nathaliae</tp:taxon-name-part></tp:taxon-name></italic> is clearly allied with <italic><tp:taxon-name><tp:taxon-name-part taxon-name-part-type="genus" reg="Ayenia">A.</tp:taxon-name-part> <tp:taxon-name-part taxon-name-part-type="species" reg="saligna">saligna</tp:taxon-name-part></tp:taxon-name></italic>, <italic><tp:taxon-name><tp:taxon-name-part taxon-name-part-type="genus" reg="Ayenia">A.</tp:taxon-name-part> <tp:taxon-name-part taxon-name-part-type="species" reg="stipularis">stipularis</tp:taxon-name-part></tp:taxon-name></italic> Triana &amp; Planch., <italic><tp:taxon-name><tp:taxon-name-part taxon-name-part-type="genus" reg="Ayenia">A.</tp:taxon-name-part> <tp:taxon-name-part taxon-name-part-type="species" reg="cuatrecasasii">cuatrecasasii</tp:taxon-name-part></tp:taxon-name></italic> Cristóbal (published as “<italic>cuatrecasae</italic>”), and <italic><tp:taxon-name><tp:taxon-name-part taxon-name-part-type="genus" reg="Ayenia">A.</tp:taxon-name-part> <tp:taxon-name-part taxon-name-part-type="species" reg="mastatelensis">mastatelensis</tp:taxon-name-part></tp:taxon-name></italic> Cristóbal &amp; N. Zamora, the last four species assigned to <italic><tp:taxon-name><tp:taxon-name-part taxon-name-part-type="genus" reg="Ayenia">A.</tp:taxon-name-part></tp:taxon-name></italic> subsect. <italic><tp:taxon-name><tp:taxon-name-part taxon-name-part-type="genus" reg="Ayenia"/><tp:taxon-name-part taxon-name-part-type="subsection" reg="Stipulares">Stipulares</tp:taxon-name-part></tp:taxon-name></italic> (<xref ref-type="bibr" rid="B4">Cristóbal 1960</xref>, <xref ref-type="bibr" rid="B5">1962</xref>; <xref ref-type="bibr" rid="B9">Cristóbal et al. 1992</xref>; <xref ref-type="bibr" rid="B10">Dorr 1996</xref>). All five species share a shrubby to arborescent habit and foliar nectaries. Characters related to inflorescences and flowers, including those originally used to define the subsection (i.e., terminal inflorescences and flowers lacking a dorsal appendage), however, are not shared by all these species and cannot be used now to define this subsection. Although <italic><tp:taxon-name><tp:taxon-name-part taxon-name-part-type="genus" reg="Ayenia">A.</tp:taxon-name-part> <tp:taxon-name-part taxon-name-part-type="species" reg="stipularis">stipularis</tp:taxon-name-part></tp:taxon-name></italic> (type of the subsection) only has terminal inflorescences, <italic><tp:taxon-name><tp:taxon-name-part taxon-name-part-type="genus" reg="Ayenia">A.</tp:taxon-name-part> <tp:taxon-name-part taxon-name-part-type="species" reg="cuatrecasasii">cuatrecasasii</tp:taxon-name-part></tp:taxon-name></italic>, <italic><tp:taxon-name><tp:taxon-name-part taxon-name-part-type="genus" reg="Ayenia">A.</tp:taxon-name-part> <tp:taxon-name-part taxon-name-part-type="species" reg="nathaliae">nathaliae</tp:taxon-name-part></tp:taxon-name></italic>, and <italic><tp:taxon-name><tp:taxon-name-part taxon-name-part-type="genus" reg="Ayenia">A.</tp:taxon-name-part> <tp:taxon-name-part taxon-name-part-type="species" reg="saligna">saligna</tp:taxon-name-part></tp:taxon-name></italic> have axillary flowers or inflorescences, and <italic><tp:taxon-name><tp:taxon-name-part taxon-name-part-type="genus" reg="Ayenia">A.</tp:taxon-name-part> <tp:taxon-name-part taxon-name-part-type="species" reg="mastatelensis">mastatelensis</tp:taxon-name-part></tp:taxon-name></italic> has both axillary and terminal inflorescences. Similarly, while the petals of <italic><tp:taxon-name><tp:taxon-name-part taxon-name-part-type="genus" reg="Ayenia">A.</tp:taxon-name-part> <tp:taxon-name-part taxon-name-part-type="species" reg="stipularis">stipularis</tp:taxon-name-part></tp:taxon-name></italic> and <italic><tp:taxon-name><tp:taxon-name-part taxon-name-part-type="genus" reg="Ayenia">A.</tp:taxon-name-part> <tp:taxon-name-part taxon-name-part-type="species" reg="nathaliae">nathaliae</tp:taxon-name-part></tp:taxon-name></italic> lack a dorsal appendage (terminology following <xref ref-type="bibr" rid="B10">Dorr 1996</xref>), the petals of the other three species have dorsal appendages.</p><p>Given that only habit and foliar nectaries now appear to define <italic><tp:taxon-name><tp:taxon-name-part taxon-name-part-type="genus" reg="Ayenia">Ayenia</tp:taxon-name-part></tp:taxon-name></italic> subsect. <italic><tp:taxon-name><tp:taxon-name-part taxon-name-part-type="genus" reg="Ayenia"/><tp:taxon-name-part taxon-name-part-type="subsection" reg="Stipulares">Stipulares</tp:taxon-name-part></tp:taxon-name></italic>, its boundaries and relationships with two other subsections of the genus are unclear and probably cannot be confidently resolved without additional molecular sampling. <italic><tp:taxon-name><tp:taxon-name-part taxon-name-part-type="genus" reg="Ayenia">Ayenia</tp:taxon-name-part></tp:taxon-name></italic> subsect. <italic><tp:taxon-name><tp:taxon-name-part taxon-name-part-type="genus" reg="Ayenia"/><tp:taxon-name-part taxon-name-part-type="subsection" reg="Praeclarae">Praeclarae</tp:taxon-name-part></tp:taxon-name></italic> Cristóbal also includes only arborescent species with foliar nectaries. Although this latter subsection was monotypic when first described (<xref ref-type="bibr" rid="B4">Cristóbal 1960</xref>), a second species <italic><tp:taxon-name><tp:taxon-name-part taxon-name-part-type="genus" reg="Ayenia">A.</tp:taxon-name-part> <tp:taxon-name-part taxon-name-part-type="species" reg="klugii">klugii</tp:taxon-name-part></tp:taxon-name></italic> Cristóbal &amp; Arbo subsequently was included (<xref ref-type="bibr" rid="B8">Cristóbal and Arbo 1971</xref>) and only petal blades notched at the apex seem to be morphological characters that distinguish this subsection from subsection <italic><tp:taxon-name><tp:taxon-name-part taxon-name-part-type="genus" reg="Ayenia"/><tp:taxon-name-part taxon-name-part-type="subsection" reg="Stipulares">Stipulares</tp:taxon-name-part></tp:taxon-name></italic>. Similarly, the arborescent habit and foliar nectaries of <italic><tp:taxon-name><tp:taxon-name-part taxon-name-part-type="genus" reg="Ayenia">A.</tp:taxon-name-part> <tp:taxon-name-part taxon-name-part-type="species" reg="conciliata">conciliata</tp:taxon-name-part></tp:taxon-name></italic> Cristóbal, a Mexican species found in cloud forest, suggest that it could be related to both subsections <italic><tp:taxon-name><tp:taxon-name-part taxon-name-part-type="genus" reg="Ayenia"/><tp:taxon-name-part taxon-name-part-type="subsection" reg="Praeclarae">Praeclarae</tp:taxon-name-part></tp:taxon-name></italic> and <italic><tp:taxon-name><tp:taxon-name-part taxon-name-part-type="genus" reg="Ayenia"/><tp:taxon-name-part taxon-name-part-type="subsection" reg="Stipulares">Stipulares</tp:taxon-name-part></tp:taxon-name></italic> (<xref ref-type="bibr" rid="B6">Cristóbal 1969</xref>; <xref ref-type="bibr" rid="B8">Cristóbal and Arbo 1971</xref>; <xref ref-type="bibr" rid="B9">Cristóbal et al. 1992</xref>; <xref ref-type="bibr" rid="B10">Dorr 1996</xref>). <xref ref-type="bibr" rid="B6">Cristóbal (1969)</xref> created the monotypic <italic><tp:taxon-name><tp:taxon-name-part taxon-name-part-type="genus" reg="Ayenia">A.</tp:taxon-name-part></tp:taxon-name></italic> subsect. <italic><tp:taxon-name><tp:taxon-name-part taxon-name-part-type="genus" reg="Ayenia"/><tp:taxon-name-part taxon-name-part-type="subsection" reg="Conciliatae">Conciliatae</tp:taxon-name-part></tp:taxon-name></italic> Cristóbal to accommodate <italic><tp:taxon-name><tp:taxon-name-part taxon-name-part-type="genus" reg="Ayenia">A.</tp:taxon-name-part> <tp:taxon-name-part taxon-name-part-type="species" reg="conciliata">conciliata</tp:taxon-name-part></tp:taxon-name></italic>. However, the unlobed rhomboidal petal lamina of <italic><tp:taxon-name><tp:taxon-name-part taxon-name-part-type="genus" reg="Ayenia">A.</tp:taxon-name-part> <tp:taxon-name-part taxon-name-part-type="species" reg="conciliata">conciliata</tp:taxon-name-part></tp:taxon-name></italic>, which more closely resembles in shape the petal lamina characteristic of <italic><tp:taxon-name><tp:taxon-name-part taxon-name-part-type="genus" reg="Ayenia">A.</tp:taxon-name-part></tp:taxon-name></italic> sect. <italic><tp:taxon-name><tp:taxon-name-part taxon-name-part-type="genus" reg="Ayenia">Ayenia</tp:taxon-name-part></tp:taxon-name></italic>, is fundamentally different from the petal lamina of the species assigned to subsections <italic><tp:taxon-name><tp:taxon-name-part taxon-name-part-type="genus" reg="Ayenia"/><tp:taxon-name-part taxon-name-part-type="subsection" reg="Praeclarae">Praeclarae</tp:taxon-name-part></tp:taxon-name></italic> and <italic><tp:taxon-name><tp:taxon-name-part taxon-name-part-type="genus" reg="Ayenia"/><tp:taxon-name-part taxon-name-part-type="subsection" reg="Stipulares">Stipulares</tp:taxon-name-part></tp:taxon-name></italic>, which were clearly misplaced in <italic><tp:taxon-name><tp:taxon-name-part taxon-name-part-type="genus" reg="Ayenia">A.</tp:taxon-name-part></tp:taxon-name></italic> sect. <italic><tp:taxon-name><tp:taxon-name-part taxon-name-part-type="genus" reg="Ayenia">Ayenia</tp:taxon-name-part></tp:taxon-name></italic> by <xref ref-type="bibr" rid="B4">Cristóbal (1960)</xref> as they are morphologically allied to <italic><tp:taxon-name><tp:taxon-name-part taxon-name-part-type="genus" reg="Ayenia">A.</tp:taxon-name-part></tp:taxon-name></italic> sects. <italic><tp:taxon-name><tp:taxon-name-part taxon-name-part-type="genus" reg="Cybiostigma">Cybiostigma</tp:taxon-name-part></tp:taxon-name></italic> (Turcz.) Griseb. and <italic><tp:taxon-name><tp:taxon-name-part taxon-name-part-type="genus" reg="Ayenia"/><tp:taxon-name-part taxon-name-part-type="subsection" reg="Leiayenia">Leiayenia</tp:taxon-name-part></tp:taxon-name></italic> Griseb. This division based on petal morphology is supported by the molecular phylogeny presented by Sharber et al. (in press). Thus, petal morphology suggests that <italic><tp:taxon-name><tp:taxon-name-part taxon-name-part-type="genus" reg="Ayenia">A.</tp:taxon-name-part> <tp:taxon-name-part taxon-name-part-type="species" reg="conciliata">conciliata</tp:taxon-name-part></tp:taxon-name></italic> was correctly placed in <italic><tp:taxon-name><tp:taxon-name-part taxon-name-part-type="genus" reg="Ayenia">A.</tp:taxon-name-part></tp:taxon-name></italic> sect. <italic><tp:taxon-name><tp:taxon-name-part taxon-name-part-type="genus" reg="Ayenia">Ayenia</tp:taxon-name-part></tp:taxon-name></italic> by <xref ref-type="bibr" rid="B6">Cristóbal (1969)</xref> and probably is not closely related to subsections <italic><tp:taxon-name><tp:taxon-name-part taxon-name-part-type="genus" reg="Ayenia"/><tp:taxon-name-part taxon-name-part-type="subsection" reg="Praeclarae">Praeclarae</tp:taxon-name-part></tp:taxon-name></italic> and <italic><tp:taxon-name><tp:taxon-name-part taxon-name-part-type="genus" reg="Ayenia"/><tp:taxon-name-part taxon-name-part-type="subsection" reg="Stipulares">Stipulares</tp:taxon-name-part></tp:taxon-name></italic>. If this is the case, then there may have been an independent origin of the foliar nectary in <italic><tp:taxon-name><tp:taxon-name-part taxon-name-part-type="genus" reg="Ayenia">A.</tp:taxon-name-part> <tp:taxon-name-part taxon-name-part-type="species" reg="conciliata">conciliata</tp:taxon-name-part></tp:taxon-name></italic>.</p><p>Although molecular sampling is incomplete (<italic><tp:taxon-name><tp:taxon-name-part taxon-name-part-type="genus" reg="Ayenia">Ayenia</tp:taxon-name-part> <tp:taxon-name-part taxon-name-part-type="species" reg="conciliata">conciliata</tp:taxon-name-part></tp:taxon-name></italic>, <italic><tp:taxon-name><tp:taxon-name-part taxon-name-part-type="genus" reg="Ayenia">A.</tp:taxon-name-part> <tp:taxon-name-part taxon-name-part-type="species" reg="cuatrecasasii">cuatrecasasii</tp:taxon-name-part></tp:taxon-name></italic>, <italic><tp:taxon-name><tp:taxon-name-part taxon-name-part-type="genus" reg="Ayenia">A.</tp:taxon-name-part> <tp:taxon-name-part taxon-name-part-type="species" reg="klugii">klugii</tp:taxon-name-part></tp:taxon-name></italic>, and <italic><tp:taxon-name><tp:taxon-name-part taxon-name-part-type="genus" reg="Ayenia">A.</tp:taxon-name-part> <tp:taxon-name-part taxon-name-part-type="species" reg="nathaliae">nathaliae</tp:taxon-name-part></tp:taxon-name></italic> have not been sequenced), Sharber et al. (in press) determined that <italic><tp:taxon-name><tp:taxon-name-part taxon-name-part-type="genus" reg="Ayenia">A.</tp:taxon-name-part></tp:taxon-name></italic> subsect. <italic><tp:taxon-name><tp:taxon-name-part taxon-name-part-type="genus" reg="Ayenia"/><tp:taxon-name-part taxon-name-part-type="subsection" reg="Praeclarae">Praeclarae</tp:taxon-name-part></tp:taxon-name></italic> Cristóbal was weakly supported as sister to all the other species of <italic><tp:taxon-name><tp:taxon-name-part taxon-name-part-type="genus" reg="Ayenia">Ayenia</tp:taxon-name-part></tp:taxon-name></italic> s.str. that they sampled. They further presented molecular evidence that subsections <italic><tp:taxon-name><tp:taxon-name-part taxon-name-part-type="genus" reg="Ayenia"/><tp:taxon-name-part taxon-name-part-type="subsection" reg="Praeclarae">Praeclarae</tp:taxon-name-part></tp:taxon-name></italic> and <italic><tp:taxon-name><tp:taxon-name-part taxon-name-part-type="genus" reg="Ayenia"/><tp:taxon-name-part taxon-name-part-type="subsection" reg="Stipulares">Stipulares</tp:taxon-name-part></tp:taxon-name></italic> represent early-diverging sister lineages within the genus occupying mesic habitats in northern South America and Central America that appear more similar to habitats known for species of <italic><tp:taxon-name><tp:taxon-name-part taxon-name-part-type="genus" reg="Byttneria">Byttneria</tp:taxon-name-part></tp:taxon-name></italic> than for most species of <italic><tp:taxon-name><tp:taxon-name-part taxon-name-part-type="genus" reg="Ayenia">Ayenia</tp:taxon-name-part></tp:taxon-name></italic> s.str. The implication, as articulated by Sharber et al. (in the press) is that the <italic><tp:taxon-name><tp:taxon-name-part taxon-name-part-type="genus" reg="Ayenia">Ayenia</tp:taxon-name-part></tp:taxon-name></italic> clade originated in wet tropical forests of South America and later diversified into drier habitats and higher latitudes.</p><p>Although <italic><tp:taxon-name><tp:taxon-name-part taxon-name-part-type="genus" reg="Ayenia">Ayenia</tp:taxon-name-part> <tp:taxon-name-part taxon-name-part-type="species" reg="nathaliae">nathaliae</tp:taxon-name-part></tp:taxon-name></italic> is tentatively assigned here to <italic><tp:taxon-name><tp:taxon-name-part taxon-name-part-type="genus" reg="Ayenia">A.</tp:taxon-name-part></tp:taxon-name></italic> subsect. <italic><tp:taxon-name><tp:taxon-name-part taxon-name-part-type="genus" reg="Ayenia"/><tp:taxon-name-part taxon-name-part-type="subsection" reg="Stipulares">Stipulares</tp:taxon-name-part></tp:taxon-name></italic>, this subsection may eventually be united with <italic><tp:taxon-name><tp:taxon-name-part taxon-name-part-type="genus" reg="Ayenia">A.</tp:taxon-name-part></tp:taxon-name></italic> subsect <italic><tp:taxon-name><tp:taxon-name-part taxon-name-part-type="genus" reg="Ayenia"/><tp:taxon-name-part taxon-name-part-type="subsection" reg="Praeclarae">Praeclarae</tp:taxon-name-part></tp:taxon-name></italic> (the two subsections have equal nomenclatural priority). Morphology suggests the two subsections are the same and the molecular evidence cited above for the sister relationship of subsect. <italic><tp:taxon-name><tp:taxon-name-part taxon-name-part-type="genus" reg="Ayenia"/><tp:taxon-name-part taxon-name-part-type="subsection" reg="Praeclarae">Praeclarae</tp:taxon-name-part></tp:taxon-name></italic> is not strong. Floral morphology suggests <italic><tp:taxon-name><tp:taxon-name-part taxon-name-part-type="genus" reg="Ayenia">A.</tp:taxon-name-part></tp:taxon-name></italic> subsect. <italic><tp:taxon-name><tp:taxon-name-part taxon-name-part-type="genus" reg="Ayenia"/><tp:taxon-name-part taxon-name-part-type="subsection" reg="Conciliatae">Conciliatae</tp:taxon-name-part></tp:taxon-name></italic> probably represents a different lineage. Again, additional molecular evidence would be informative.</p><sec sec-type="Key to the Colombian species of Ayenia with foliar nectaries" id="sec4"><title>Key to the Colombian species of <italic><tp:taxon-name><tp:taxon-name-part taxon-name-part-type="genus" reg="Ayenia">Ayenia</tp:taxon-name-part></tp:taxon-name></italic> with foliar nectaries</title><table-wrap content-type="key" position="anchor" orientation="portrait"><table><tbody><tr><td rowspan="1" colspan="1">1</td><td rowspan="1" colspan="1">Leaf blades lanceolate or narrowly oblong, narrow, &lt; 1.0 cm wide</td><td rowspan="1" colspan="1">
                      <bold>2</bold>
                    </td></tr><tr><td rowspan="1" colspan="1">–</td><td rowspan="1" colspan="1">Leaf blades elliptical, ovate-lanceolate or obovate, broad, &gt; 1.0 cm wide</td><td rowspan="1" colspan="1">
                      <bold>3</bold>
                    </td></tr><tr><td rowspan="1" colspan="1">2</td><td rowspan="1" colspan="1">Leaf blades lanceolate, 2.5–7.5 × 0.5–1.0 cm, margin denticulate its entire length, apices long acuminate; bases of petal lamina lobes ciliate and apices with a terete appendage</td><td rowspan="1" colspan="1">
                      <bold>
                        <italic>
                          <tp:taxon-name><tp:taxon-name-part taxon-name-part-type="genus" reg="Ayenia">A.</tp:taxon-name-part> <tp:taxon-name-part taxon-name-part-type="species" reg="saligna">saligna</tp:taxon-name-part></tp:taxon-name>
                        </italic>
                      </bold>
                    </td></tr><tr><td rowspan="1" colspan="1">–</td><td rowspan="1" colspan="1">Leaf blades narrowly oblong 0.9–3.3 × 0.2–0.4 cm, margin entire or occasionally toothed toward the apex, apices abruptly apiculate; bases of petal lamina lobes lacking cilia and apices without an appendage</td><td rowspan="1" colspan="1">
                      <bold>
                        <italic>
                          <tp:taxon-name><tp:taxon-name-part taxon-name-part-type="genus" reg="Ayenia">A.</tp:taxon-name-part> <tp:taxon-name-part taxon-name-part-type="species" reg="nathaliae">nathaliae</tp:taxon-name-part></tp:taxon-name>
                        </italic>
                      </bold>
                    </td></tr><tr><td rowspan="1" colspan="1">3</td><td rowspan="1" colspan="1">Inflorescences terminal, many-flowered; leaf blades glabrous</td><td rowspan="1" colspan="1">
                      <bold>
                        <italic>
                          <tp:taxon-name><tp:taxon-name-part taxon-name-part-type="genus" reg="Ayenia">A.</tp:taxon-name-part> <tp:taxon-name-part taxon-name-part-type="species" reg="stipularis">stipularis</tp:taxon-name-part></tp:taxon-name>
                        </italic>
                      </bold>
                    </td></tr><tr><td rowspan="1" colspan="1">–</td><td rowspan="1" colspan="1">Inflorescences axillary, few-flowered; leaf blades minutely and sparingly pubescent</td><td rowspan="1" colspan="1">
                      <bold>4</bold>
                    </td></tr><tr><td rowspan="1" colspan="1">4</td><td rowspan="1" colspan="1">Margin of leaf blades slightly serrate its entire length, apices acuminate; bases of petal lamina lobes lacking cilia</td><td rowspan="1" colspan="1">
                      <bold>
                        <italic>
                          <tp:taxon-name><tp:taxon-name-part taxon-name-part-type="genus" reg="Ayenia">A.</tp:taxon-name-part> <tp:taxon-name-part taxon-name-part-type="species" reg="cuatrecasasii">cuatrecasasii</tp:taxon-name-part></tp:taxon-name>
                        </italic>
                      </bold>
                    </td></tr><tr><td rowspan="1" colspan="1">–</td><td rowspan="1" colspan="1">Margin of leaf blades with irregularly-spaced teeth confined to the apical third, apices long acuminate; bases of petal lamina lobes ciliate</td><td rowspan="1" colspan="1">
                      <bold>
                        <italic>
                          <tp:taxon-name><tp:taxon-name-part taxon-name-part-type="genus" reg="Ayenia">A.</tp:taxon-name-part> <tp:taxon-name-part taxon-name-part-type="species" reg="klugii">klugii</tp:taxon-name-part></tp:taxon-name>
                        </italic>
                      </bold>
                    </td></tr></tbody></table></table-wrap></sec><sec sec-type="New combinations in Ayenia" id="sec5"><title>New combinations in <italic><tp:taxon-name><tp:taxon-name-part taxon-name-part-type="genus" reg="Ayenia">Ayenia</tp:taxon-name-part></tp:taxon-name></italic></title><p>Several species of <italic><tp:taxon-name><tp:taxon-name-part taxon-name-part-type="genus" reg="Byttneria">Byttneria</tp:taxon-name-part></tp:taxon-name></italic> described from Colombia were overlooked in the catalogs published by <xref ref-type="bibr" rid="B11">Idárraga Piedrahíta et al. (2011)</xref> and <xref ref-type="bibr" rid="B1">Bernal et al. (2016)</xref> for the floras of Antioquia and Colombia, respectively. These names, and at least one other, were not transferred to <italic><tp:taxon-name><tp:taxon-name-part taxon-name-part-type="genus" reg="Ayenia">Ayenia</tp:taxon-name-part></tp:taxon-name></italic> by <xref ref-type="bibr" rid="B2">Christenhusz et al. (2018)</xref> and the combinations are made here. This raises the number of species of <italic><tp:taxon-name><tp:taxon-name-part taxon-name-part-type="genus" reg="Ayenia">Ayenia</tp:taxon-name-part></tp:taxon-name></italic> known to occur in Colombia to 28 of which five have foliar nectaries.</p></sec></tp:treatment-sec><ref-list><ref id="B13"><mixed-citation xmlns:xlink="http://www.w3.org/1999/xlink" xlink:type="simple">Restrepo-Santamaria D, Valencia-Rodríguez D, Herrera-Pérez J, Muñoz-Duque S, Galeano AF, Jiménez-Segura L (2023) Bio Anorí, the biological expedition that documented fish diversity after the post-conflict in Antioquia, Colombia. Global Ecology and Conservation 43: e02445. <ext-link xlink:href="10.1016/j.gecco.2023.e02445" ext-link-type="doi" xlink:type="simple">https://doi.org/10.1016/j.gecco.2023.e02445</ext-link></mixed-citation></ref><ref id="B4"><mixed-citation xmlns:xlink="http://www.w3.org/1999/xlink" xlink:type="simple">Cristóbal CL (1960) Revisión del género <italic><tp:taxon-name><tp:taxon-name-part taxon-name-part-type="genus">Ayenia</tp:taxon-name-part></tp:taxon-name></italic> L. (<tp:taxon-name><tp:taxon-name-part taxon-name-part-type="family">Sterculiaceae</tp:taxon-name-part></tp:taxon-name>). Opera Lilloana 4: 1–230.</mixed-citation></ref><ref id="B5"><mixed-citation xmlns:xlink="http://www.w3.org/1999/xlink" xlink:type="simple">Cristóbal CL (1962) Notas sobre el género <italic><tp:taxon-name><tp:taxon-name-part taxon-name-part-type="genus">Ayenia</tp:taxon-name-part></tp:taxon-name></italic>. Lilloa 31: 207–212.</mixed-citation></ref><ref id="B9"><mixed-citation xmlns:xlink="http://www.w3.org/1999/xlink" xlink:type="simple">Cristóbal CL, Zamora VN, Arbo MM (1992) Una nueva <italic><tp:taxon-name><tp:taxon-name-part taxon-name-part-type="genus">Ayenia</tp:taxon-name-part></tp:taxon-name></italic> (<tp:taxon-name><tp:taxon-name-part taxon-name-part-type="family">Sterculiaceae</tp:taxon-name-part></tp:taxon-name>) con nectarios foliares de Costa Rica. Novon 2(1): 48–52. <ext-link xlink:href="10.2307/3391608" ext-link-type="doi" xlink:type="simple">https://doi.org/10.2307/3391608</ext-link></mixed-citation></ref><ref id="B10"><mixed-citation xmlns:xlink="http://www.w3.org/1999/xlink" xlink:type="simple">Dorr LJ (1996) <italic><tp:taxon-name><tp:taxon-name-part taxon-name-part-type="genus">Ayenia</tp:taxon-name-part> <tp:taxon-name-part taxon-name-part-type="species">saligna</tp:taxon-name-part></tp:taxon-name></italic> (<tp:taxon-name><tp:taxon-name-part taxon-name-part-type="family">Sterculiaceae</tp:taxon-name-part></tp:taxon-name>), a new species from Colombia. Brittonia 48(2): 213–216. <ext-link xlink:href="10.2307/2807817" ext-link-type="doi" xlink:type="simple">https://doi.org/10.2307/2807817</ext-link></mixed-citation></ref><ref id="B8"><mixed-citation xmlns:xlink="http://www.w3.org/1999/xlink" xlink:type="simple">Cristóbal CL, Arbo MM (1971) Sobre las especies de <italic><tp:taxon-name><tp:taxon-name-part taxon-name-part-type="genus">Ayenia</tp:taxon-name-part></tp:taxon-name></italic> (<tp:taxon-name><tp:taxon-name-part taxon-name-part-type="family">Sterculiaceae</tp:taxon-name-part></tp:taxon-name>) con nectarios foliares. Darwiniana 16(3–4): 603–612.</mixed-citation></ref><ref id="B6"><mixed-citation xmlns:xlink="http://www.w3.org/1999/xlink" xlink:type="simple">Cristóbal CL (1969) Una nueva e interesante especie de <italic><tp:taxon-name><tp:taxon-name-part taxon-name-part-type="genus">Ayenia</tp:taxon-name-part></tp:taxon-name></italic> (<tp:taxon-name><tp:taxon-name-part taxon-name-part-type="family">Sterculiaceae</tp:taxon-name-part></tp:taxon-name>) de México. Bonplandia (Corrientes) 3(4): 49–52. <ext-link xlink:href="10.30972/bon.32-41440" ext-link-type="doi" xlink:type="simple">https://doi.org/10.30972/bon.32-41440</ext-link></mixed-citation></ref><ref id="B11"><mixed-citation xmlns:xlink="http://www.w3.org/1999/xlink" xlink:type="simple">Idárraga Piedrahíta A, Ortiz R del C, Callejas Posada R, Merello M [Eds] (2011) Flora de Antioquia: Catálogo de las plantas vasculares, vol. 2. Listado de las plantas vasculares del departamento de Antioquia. Universidad de Antioquia &amp; Gobernación de Antioquia [Medellín, Colombia]; Missouri Botanical Garden [St. Louis].</mixed-citation></ref><ref id="B1"><mixed-citation xmlns:xlink="http://www.w3.org/1999/xlink" xlink:type="simple">Bernal R, Gradstein SR, Celis M [Eds] (2016) Catálogo de plantas y líquenes de Colombia. Instituto de Ciencias Naturales, Universidad Nacional de Colombia, Bogotá.</mixed-citation></ref><ref id="B2"><mixed-citation xmlns:xlink="http://www.w3.org/1999/xlink" xlink:type="simple">Christenhusz MJM, Fay MF, Byng JW (2018) Plant gateway’s the Global Flora: A practical flora to vascular plant species of the world, Special Edition. GLOVAP Nomenclature, Part 1, 4: 1–155.</mixed-citation></ref></ref-list></tp:taxon-treatment>
