# Supplementary material for: Ayenia nathaliae (Malvaceae, Byttnerioideae), a new species from Colombia and three new combinations
Source: PhytoKeys. 2026 Apr 15;273:119–26. doi: 10.3897/phytokeys.273.188574 (PMC13103669; doi:10.3897/phytokeys.273.188574)
Supplement: XML Treatment for Ayenia idroboi [file phytokeys.273.188574-treatment2.xml]

<!DOCTYPE tp:taxon-treatment
  PUBLIC "-//TaxonX//DTD Taxonomic Treatment Publishing DTD v0 20100105//EN" "tax-treatment-NSO.dtd">
<tp:taxon-treatment xmlns:tp="http://www.plazi.org/taxpub"><tp:treatment-meta><kwd-group><label>Taxon classification</label><kwd>
              <named-content content-type="kingdom">
                <named-content content-type="taxon-name">
                  <named-content content-type="kingdom">Plantae</named-content>
                </named-content>
              </named-content>
            </kwd><kwd>
              <named-content content-type="order">Malvales</named-content>
            </kwd><kwd>
              <named-content content-type="family">Malvaceae</named-content>
            </kwd></kwd-group><mixed-citation publication-type="journal"><person-group><name><surname>Dorr</surname><given-names>Laurence J.</given-names></name></person-group><article-title><italic><tp:taxon-name><tp:taxon-name-part taxon-name-part-type="genus" reg="Ayenia">Ayenia</tp:taxon-name-part> <tp:taxon-name-part taxon-name-part-type="species" reg="nathaliae">nathaliae</tp:taxon-name-part></tp:taxon-name></italic> (<tp:taxon-name><tp:taxon-name-part taxon-name-part-type="family" reg="Malvaceae">Malvaceae</tp:taxon-name-part></tp:taxon-name>, <tp:taxon-name><tp:taxon-name-part taxon-name-part-type="subfamily" reg="Byttnerioideae">Byttnerioideae</tp:taxon-name-part></tp:taxon-name>), a new species from Colombia and three new combinations</article-title><source>PhytoKeys</source><day>15</day><month>04</month><year>2026</year><volume>273</volume><fpage>119</fpage><lpage>126</lpage><pub-id pub-id-type="doi">10.3897/phytokeys.273.188574</pub-id></mixed-citation></tp:treatment-meta><tp:nomenclature><tp:taxon-name><object-id xmlns:xlink="http://www.w3.org/1999/xlink" content-type="arpha" xlink:type="simple">118979CC-7C8A-5F84-987C-89D7A58A296C</object-id>
                		<tp:taxon-name-part taxon-name-part-type="genus" reg="Ayenia">Ayenia</tp:taxon-name-part> <tp:taxon-name-part taxon-name-part-type="species" reg="idroboi">idroboi</tp:taxon-name-part>
                	
                		<object-id xmlns:xlink="http://www.w3.org/1999/xlink" content-type="ipni" xlink:type="simple">urn:lsid:ipni.org:names:77378629-1</object-id>
                	</tp:taxon-name><tp:taxon-authority>(Cristóbal) Dorr</tp:taxon-authority><tp:taxon-status xmlns:xlink="http://www.w3.org/1999/xlink" xlink:type="simple">comb. nov.</tp:taxon-status><tp:nomenclature-citation-list><tp:nomenclature-citation><tp:taxon-name><tp:taxon-name-part taxon-name-part-type="genus" reg="Byttneria">Byttneria</tp:taxon-name-part> <tp:taxon-name-part taxon-name-part-type="species" reg="idroboi">idroboi</tp:taxon-name-part></tp:taxon-name><comment> Cristóbal, Bonplandia (Corrientes) 4: 383, fig. 97. 1976 (“<italic>Idroboi</italic>”). Type: Colombia. • Caquetá [“Comisaría del Caquetá”]: Florencia, Quebrada del Río Hacha, 400–450 m alt., 1 Apr 1940 (fl), <italic>J. Cuatrecasas 8962</italic> (holotype: COL [COL000002538 as image!]; isotype: US [00102135]!).</comment></tp:nomenclature-citation></tp:nomenclature-citation-list></tp:nomenclature><tp:treatment-sec sec-type="Distribution"><title>Distribution.</title><p>Endemic to Colombia, where it is known only from Caquetá.</p></tp:treatment-sec></tp:taxon-treatment>
