# Supplementary material for: Ayenia nathaliae (Malvaceae, Byttnerioideae), a new species from Colombia and three new combinations
Source: PhytoKeys. 2026 Apr 15;273:119–26. doi: 10.3897/phytokeys.273.188574 (PMC13103669; doi:10.3897/phytokeys.273.188574)
Supplement: XML Treatment for Ayenia morifolia [file phytokeys.273.188574-treatment4.xml]

<!DOCTYPE tp:taxon-treatment
  PUBLIC "-//TaxonX//DTD Taxonomic Treatment Publishing DTD v0 20100105//EN" "tax-treatment-NSO.dtd">
<tp:taxon-treatment xmlns:tp="http://www.plazi.org/taxpub"><tp:treatment-meta><kwd-group><label>Taxon classification</label><kwd>
              <named-content content-type="kingdom">
                <named-content content-type="taxon-name">
                  <named-content content-type="kingdom">Plantae</named-content>
                </named-content>
              </named-content>
            </kwd><kwd>
              <named-content content-type="order">Malvales</named-content>
            </kwd><kwd>
              <named-content content-type="family">Malvaceae</named-content>
            </kwd></kwd-group><mixed-citation publication-type="journal"><person-group><name><surname>Dorr</surname><given-names>Laurence J.</given-names></name></person-group><article-title><italic><tp:taxon-name><tp:taxon-name-part taxon-name-part-type="genus" reg="Ayenia">Ayenia</tp:taxon-name-part> <tp:taxon-name-part taxon-name-part-type="species" reg="nathaliae">nathaliae</tp:taxon-name-part></tp:taxon-name></italic> (<tp:taxon-name><tp:taxon-name-part taxon-name-part-type="family" reg="Malvaceae">Malvaceae</tp:taxon-name-part></tp:taxon-name>, <tp:taxon-name><tp:taxon-name-part taxon-name-part-type="subfamily" reg="Byttnerioideae">Byttnerioideae</tp:taxon-name-part></tp:taxon-name>), a new species from Colombia and three new combinations</article-title><source>PhytoKeys</source><day>15</day><month>04</month><year>2026</year><volume>273</volume><fpage>119</fpage><lpage>126</lpage><pub-id pub-id-type="doi">10.3897/phytokeys.273.188574</pub-id></mixed-citation></tp:treatment-meta><tp:nomenclature><tp:taxon-name><object-id xmlns:xlink="http://www.w3.org/1999/xlink" content-type="arpha" xlink:type="simple">67A8C6A5-0596-5994-A9CC-B951C2C14ED9</object-id>
                		<tp:taxon-name-part taxon-name-part-type="genus" reg="Ayenia">Ayenia</tp:taxon-name-part> <tp:taxon-name-part taxon-name-part-type="species" reg="morifolia">morifolia</tp:taxon-name-part>
                	
                		<object-id xmlns:xlink="http://www.w3.org/1999/xlink" content-type="ipni" xlink:type="simple">urn:lsid:ipni.org:names:77378631-1</object-id>
                	</tp:taxon-name><tp:taxon-authority>(Triana &amp; Planch.) Dorr</tp:taxon-authority><tp:taxon-status xmlns:xlink="http://www.w3.org/1999/xlink" xlink:type="simple">comb. nov.</tp:taxon-status><tp:nomenclature-citation-list><tp:nomenclature-citation><tp:taxon-name><tp:taxon-name-part taxon-name-part-type="genus" reg="Byttneria">Byttneria</tp:taxon-name-part> <tp:taxon-name-part taxon-name-part-type="species" reg="morifolia">morifolia</tp:taxon-name-part></tp:taxon-name><comment> Triana &amp; Planch., Ann. Sci. Nat., Bot., sér. 4, 17: 330. 1862 (“<italic>Büttneria</italic>”). Type: Colombia. • Meta: “Llano de San Martín, bassin du Meta”, s.d. (fl, immature fr), <italic>J. Goudot s.n</italic>. (lectotype as “holotipo”, designated by <xref ref-type="bibr" rid="B7">Cristóbal (1976</xref>: 79): P [P02286205 (= F neg. no. 35438) as image!]; isotype: GOET [GOET011187 as image!]).</comment></tp:nomenclature-citation></tp:nomenclature-citation-list></tp:nomenclature><tp:treatment-sec sec-type="Distribution"><title>Distribution.</title><p>Endemic to Colombia, where it is known only from Meta.</p></tp:treatment-sec><ref-list><ref id="B7"><mixed-citation xmlns:xlink="http://www.w3.org/1999/xlink" xlink:type="simple">Cristóbal CL (1976) Estudio taxonómico del género <italic><tp:taxon-name><tp:taxon-name-part taxon-name-part-type="genus">Byttneria</tp:taxon-name-part></tp:taxon-name></italic> Loefling (<tp:taxon-name><tp:taxon-name-part taxon-name-part-type="family">Sterculiaceae</tp:taxon-name-part></tp:taxon-name>). Bonplandia (Corrientes) 4: 1–428. <ext-link xlink:href="10.30972/bon.411569" ext-link-type="doi" xlink:type="simple">https://doi.org/10.30972/bon.411569</ext-link></mixed-citation></ref></ref-list></tp:taxon-treatment>
